# Supplementary material for: Are the Eatwell Guide and Nutrient Profiling Models Consistent in the UK?
Source: Nutrients. 2021 Aug 9;13(8):2732. doi: 10.3390/nu13082732 (PMC8401171; doi:10.3390/nu13082732)
Supplement: Supplementary file 1 [file nutrients-13-02732-s001.zip]

Archive with 1 entries (1 files):
- nutrients-1309968-supplementary.pdf
